# Supplementary material for: Impact of the COVID-19 Pandemic and Lockdown on Cancer Diagnoses Using Swiss Cantonal Cancer Registry Data
Source: Cancers (Basel). 2024 Oct 3;16(19):3381. doi: 10.3390/cancers16193381 (PMC11482598; doi:10.3390/cancers16193381)
Supplement: Supplementary file 1 [file cancers-16-03381-s001.zip]

Archive with 1 entries (1 files):
- cancers-3213693-supplementary.pdf
